# Supplementary material for: Hepcidin in Children and Adults with Acute Leukemia or Undergoing Hematopoietic Cell Transplantation: A Systematic Review
Source: Cancers (Basel). 2022 Oct 8;14(19):4936. doi: 10.3390/cancers14194936 (PMC9561996; doi:10.3390/cancers14194936)
Supplement: Supplementary file 1 [file cancers-14-04936-s001.zip]

Archive with 1 entries (1 files):
- cancers-1830889-supplementary.pdf
